# Supplementary material for: Software- and TDM-Guided Dosing of Meropenem Promises High Rates of Target Attainment in Critically Ill Patients
Source: Antibiotics (Basel). 2023 Jun 27;12(7):1112. doi: 10.3390/antibiotics12071112 (PMC10376356; doi:10.3390/antibiotics12071112)
Supplement: Supplementary file 1 [file antibiotics-12-01112-s001.zip]

Archive with 1 entries (1 files):
- antibiotics-2419699-supplementary.pdf
